# Supplementary material for: OsMS188 Is a Key Regulator of Tapetum Development and Sporopollenin Synthesis in Rice
Source: Rice (N Y). 2021 Jan 6;14:4. doi: 10.1186/s12284-020-00451-y (PMC7788135; doi:10.1186/s12284-020-00451-y)
Supplement: Supplementary file 1 — Additional file 1: Table S1. Sequences of primers used in this study. [file 12284_2020_451_MOESM1_ESM.xlsx]

## Sheet: Sheet1
Table S1. List of primers used in the study and their sequences
Primer	Sequence(5’ to 3’)	Note
OsMS188-U3-O3	ACAACGTGAAGCGCGGGCAG	For CRISPR/Cas9
OsMS188-U3-O4	CTGCCCGCGCTTCACGTTGT	For CRISPR/Cas9
osms188-F	GCGAGGCCGCGAGCCTATTT	For genotyping
osms188-R	TTGCCGACGACGGAGTGGAG	For genotyping
OsMS188-cds-F	ATGGGGCGGGTGCCGTGC	For CDS cloning
OsMS188-cds-R	CACCATGTGATTCGTGAGCTCGTCG	For CDS cloning
TDR-cds-F	ATGGGAAGAGGAGACCACCTG	For CDS cloning
TDR-cds-R	ATCAAACGCGAGGTAATGCAG	For CDS cloning
GAMYB-cds-F	ATGTATCGGGTGAAGAGC	For CDS cloning
GAMYB-cds-R	TCATTTGAATTCTGACATTTC	For CDS cloning
PTC2-cds-F	ATGGGCTTGCCGGAGCA	For CDS cloning
PTC2-cds-R	TCAGTACGGTGGGCGGG	For CDS cloning
OsMS188-probe-F	CTGTTTCCCCGCCGCGCC	RNA in situ hybridization
OsMS188-probe-R	GCCGCCGCTGCTGCCGAC	RNA in situ hybridization
qRT-OsActin-F	AATTGTGAGGGACATGAAGGAGA	Primers of qPCR assays
qRT-OsActin-R	TATGAAGGAAGGCTGGAAGAGG	Primers of qPCR assays
qRT-OsMS188-F	CCGAGGAGCAGACCATCATCAAG	Primers of qPCR assays
qRT-OsMS188-R	TCTTGGTGAGGAGGTGGAGCATC	Primers of qPCR assays
qRT-CYP703A3-F	GATGAGGGAGGTTGAGAAGAAGG	Primers of qPCR assays
qRT-CYP703A3-R	CTCGTTGGTCACCGATGATGT	Primers of qPCR assays
qRT-CYP704B2-F	GCTGGTTGATGACTTCACCT	Primers of qPCR assays
qRT-CYP704B2-R	CGACAGTATGTCGTGCTTGAT	Primers of qPCR assays
qRT-OsPKS2-F	ACGACGGTGAAGACGAGGTACGT	Primers of qPCR assays
qRT-OsPKS2-R	GCCTTGTTGGAGATGTCCAGC	Primers of qPCR assays
qRT-OsPKS1-F	GCAATGGCAGCAGGAG	Primers of qPCR assays
qRT-OsPKS1-R	CCGTGGCGTCAGTGTT	Primers of qPCR assays
qRT-DPW-F	GTAGTCGGAGATGTCAGAGAAGCC	Primers of qPCR assays
qRT-DPW-R	GATCCCTCCAGGTGCTCTCG	Primers of qPCR assays
qRT-ABCG15-F	CATGTGTGGCCAACCAAAGA	Primers of qPCR assays
qRT-ABCG15-R	GTGGTCTTGCCACTGCCAGA	Primers of qPCR assays
qRT-DPW2-F	AGCTCGTCTACAGCGTCCCC	Primers of qPCR assays
qRT-DPW2-R	CCGTCGAACATGCAGTGGT	Primers of qPCR assays
qRT-DPW3-F	CATCGTCGGAGGAAGGATGG	Primers of qPCR assays
qRT-DPW3-R	CGGATGGTTGCGATGGGATA	Primers of qPCR assays
qRT-TKPR1-F	AAAGCGGCATGGGAGTTT	Primers of qPCR assays
qRT-TKPR1-R	TAGCCTGAGGTGCTTCGT	Primers of qPCR assays
qRT-OsABCG26-F	GCTGGCCTCTGAAGCTTGTCAG	Primers of qPCR assays
qRT-OsABCG26-R	TCAAGTGGGTCATCGGATCTTTCA	Primers of qPCR assays
RT-OsActin-F	GGCATCACACCTTCTACAACGA	Primers of RT-PCR
RT-OsActin-R	ATGTCCCTCACAATTTCCCG	Primers of RT-PCR
RT-OsMS188-F	GCGAGAAGGACAACGTGAA	Primers of RT-PCR
RT-OsMS188-R	TGGTGAGGAGGTGGAGCAT	Primers of RT-PCR
RT-CYP703A3-F	TGATGTGGCCCTTGCTC	Primers of RT-PCR
RT-CYP703A3-R	CCAGATGCGGGTGTTCC	Primers of RT-PCR
RT-CYP704B2-F	CAGTGACATCATTCTTCCCAGTA	Primers of RT-PCR
RT-CYP704B2-R	CACCGAGCAGCACATCCA	Primers of RT-PCR
RT-OsPKS2-F	CCAGACTCTGTACCGTACCT	Primers of RT-PCR
RT-OsPKS2-R	GAGCTGGAACTTGATGCCCT	Primers of RT-PCR
RT-OsPKS1-F	ATGGCTGACCTTGGATTCGG	Primers of RT-PCR
RT-OsPKS1-R	AAGCTCTAGGAAGGGCAGGG	Primers of RT-PCR
RT-DPW-F	GAACGGACAGAGGCAAGGT	Primers of RT-PCR
RT-DPW-R	CGTAGAAGGTGTAGGGCTGGTAG	Primers of RT-PCR
RT-ABCG15-F	TGTACGTGTTCCCGTTCGAG	Primers of RT-PCR
RT-ABCG15-R	AGCAGGTTGAACCCGTAGTG	Primers of RT-PCR
EMSA-OsMS188 -F	GAGAATGCATTTGGTGGTCGTGTGTTGTTTGTAACAACTGGGGAGC	For EMSA assays
EMSA-OsMS188 –R	GCTCCCCAGTTGTTACAAACAACACACGACCACCAAATGCATTCTC	For EMSA assays
EMSA-CYP703A3-F	GATATCACATGACTTGTACATAATGCCTAAAATGTGGATATCTGACCAGGTGCTTGGTG	For EMSA assays
EMSA-CYP703A3-R	CACCAAGCACCTGGTCAGATATCCACATTTTAGGCATTATGTACAAGTCATGTGATATC	For EMSA assays
EMSA-CYP704B2-F	AATAGCCTATTCAGATGAAGTAGAATTCAGGTGAAGTAGAAACCAACTACTTTGGGTTC	For EMSA assays
EMSA-CYP704B2-R	GAACCCAAAGTAGTTGGTTTCTACTTCACCTGAATTCTACTTCATCTGAATAGGCTATT	For EMSA assays
EMSA-OsPKS2-F	TACCTGCTCTCCACCAACCATTCTTTCCATGCATTCGTTGCCTCTCAACTGCACCAGCT	For EMSA assays
EMSA-OsPKS2-R	AGCTGGTGCAGTTGAGAGGCAACGAATGCATGGAAAGAATGGTTGGTGGAGAGCAGGTA	For EMSA assays
EMSA-OsPKS1-F	GCAAAAATGCAGGGTAAAACCAAAGAAGGGTGGAAGGAATGAACCTTCTGCTCCCCCC	For EMSA assays
EMSA-OsPKS1-R	GGGGGGAGCAGAAGGTTCATTCCTTCCACCCTTCTTTGGTTTTACCCTGCATTTTTGC	For EMSA assays
EMSA-DPW–F	AGGGAACTGAATCTTTTGCATGAACCACTGCATTTCCAAGAAGTGCACGAGCTTTGCA	For EMSA assays
EMSA-DPW–R	TGCAAAGCTCGTGCACTTCTTGGAAATGCAGTGGTTCATGCAAAAGATTCAGTTCCCT	For EMSA assays
EMSA-ABCG15F	AGTCTGCTTGGCGCTCTCTCTCTGAACCTGTCACTCTTTTTTTCTGTGTCT	For EMSA assays
EMSA-ABCG15–R	AGACACAGAAAAAAAGAGTGACAGGTTCAGAGAGAGAGCGCCAAGCAGACT	For EMSA assays
OsMS188-LUC-F	GCTCCATCCAGGGCCTCA	Transient activating assays
OsMS188-LUC-R	CGCCGCCGTCGAGATT	Transient activating assays
CYP703A3-LUC-F	CTCCATTCTAATCTCGCTTTT	Transient activating assays
CYP703A3-LUC-R	GGTACAGAAACAGATGGCAAT	Transient activating assays
CYP704B2-LUC-F	GAATGCCAATGCGATC	Transient activating assays
CYP704B2-LUC-R	GAAGGGTTCAGTCTACAAGA	Transient activating assays
OsPKS2-LUC-F	TCTGTGATATTATATTGGGGGG	Transient activating assays
OsPKS2-LUC-R	GTGAGGAAGATTGATTTGTTTG	Transient activating assays
OsPKS1-LUC-F	TGTTGAGGGAGGCAGTCG	Transient activating assays
OsPKS1-LUC-R	CCACCCGGTATCCTTTCG	Transient activating assays
DPW-LUC-F	CCACCTACACCCGCTTGA	Transient activating assays
DPW-LUC-R	CCGCCTGACGAGACGAA	Transient activating assays
ABCG15-LUC-F	TTTTTCACACTAATACAACGGC	Transient activating assays
ABCG15-LUC-R	CTCCTCCAAGAGACACAGAAA	Transient activating assays
OsMS188-Y2H-BD-F	ATGGGGCGGGTGCCGTGC	For Yeast two-hybrid analysis
OsMS188-Y2H-BD-R	CACCATGTGATTCGTGAGCTCGTCG	For Yeast two-hybrid analysis
OsMS188-Y2H-311-R	GGTGCCGGAGCTCCCGCTGT	For Yeast two-hybrid analysis
OsMS188-Y2H-333-R	GTCGTCGCCGCCGCTGCT	For Yeast two-hybrid analysis
OsMS188-Y2H-352-R	GCCCGACATGTCGGAGGCTG	For Yeast two-hybrid analysis
OsMS188-Y2H-358-R	GCAGTCGGAGGCGAACAGGC	For Yeast two-hybrid analysis
